# Supplementary material for: Surface-kinetics mediated mesoporous multipods for enhanced bacterial adhesion and inhibition
Source: Nat Commun. 2019 Sep 26;10:4387. doi: 10.1038/s41467-019-12378-0 (PMC6763480; doi:10.1038/s41467-019-12378-0)
Supplement: Supplementary file 4 — Source Data [file 41467_2019_12378_MOESM4_ESM.xlsx]

## Sheet: Figure 1h
Figure 1h
Nitrogen sorption isotherms							Pore size distribution
Adsorption		Desorption
Relative Pressure P/P0	Adsorption Volume cm3/g	Relative Pressure P/P0	Adsorption Volume cm3/g				dV/dD cm3g-1nm-1	Pore Size (nm)
0.000121803	29.5997	0.99181	245.214				0.9836	0.0412
0.00135	52.7469	0.97686	240.747				1.0289	0.0737
0.00642	75.6946	0.9541	225.796				1.0763	0.102
0.00915	81.8312	0.92679	218.904				1.1258	0.147
0.01281	87.8977	0.90596	216.182				1.1776	0.189
0.01528	91.136	0.8795	213.819				1.2318	0.201
0.01866	95.0691	0.86176	212.983				1.2885	0.215
0.02464	100.652	0.84863	212.157				1.3478	0.23
0.03086	105.377	0.82298	211.135				1.4099	0.242
0.03713	109.405	0.79733	210.151				1.4748	0.205
0.04936	116.02	0.77132	209.268				1.5427	0.162
0.05581	119.04	0.74554	208.514				1.6137	0.146
0.06223	121.868	0.71979	207.893				1.6879	0.153
0.07439	126.671	0.69394	207.177				1.7656	0.152
0.08137	129.293	0.66796	206.503				1.8469	0.13
0.08763	131.569	0.64225	205.841				1.9319	0.11
0.09945	135.497	0.61642	205.25				2.0208	0.08
0.12429	143.264	0.59062	204.55				2.1138	0.0911
0.14888	150.464	0.56471	203.889				2.2111	0.101
0.17436	157.749	0.53896	203.248				2.3129	0.12
0.1989	164.668	0.5132	202.575				2.4194	0.132
0.22426	171.732	0.48754	201.823				2.5307	0.138
0.24937	178.399	0.4616	200.789				2.6472	0.134
0.26232	181.458	0.41014	199.166				2.7691	0.115
0.27504	184.242	0.35875	196.962				2.8965	0.0829
0.29948	188.951	0.30151	191.097				3.0298	0.0517
0.32542	192.544	0.25194	180.734				3.1693	0.036
0.35085	194.9	0.20165	166.813				3.3152	0.0186
0.37482	196.229	0.15157	152.146				3.4678	0.00924
0.39971	197.315	0.1017	137.062				3.6274	0.0057
0.42474	198.228						3.7943	0.00379
0.44991	199.031						3.969	0.0025
0.47468	199.839						4.1517	0.00197
0.4999	200.575						4.3428	0.00212
0.52485	201.309						4.5426	0.00223
0.54989	202.014						4.7517	0.00259
0.57484	202.688						4.9704	0.00224
0.59989	203.347						5.1992	0.00191
0.62491	203.982						5.4385	0.002
0.64987	204.634						5.6889	0.00195
0.67497	205.309						5.9507	0.00153
0.69993	205.973						6.2246	0.00122
0.71246	206.384						6.5111	0.000493
0.72502	206.689						6.8108	0.000621
0.73743	207.059						7.1243	0.00108
0.74995	207.437						7.4522	0.00161
0.77492	208.109						7.7952	0.00194
0.78748	208.586						8.154	0.00177
0.80005	209.08						8.5293	0.00153
0.81003	209.51						8.9219	0.00144
0.82007	209.84						9.3326	0.00134
0.82998	210.273						9.7621	0.00105
0.84007	210.747
0.85003	211.227
0.86008	211.78
0.87004	212.409
0.88006	213.069
0.89005	213.768
0.90005	214.568
0.91005	215.496
0.9201	216.517
0.93001	217.71
0.94005	219.127
0.95948	222.49
0.97821	230.213
0.99181	245.214

## Sheet: Figure 4d
Figure 4d
		Surface Area (10^4 nm^2)
		mono-pod	bi-pods	tri-pods	tetra-pods
	Data1	8.43	11.34	15.86	22.54
	Data2	7.16	13.09	17.91	19.68
	Data3	8.62	13.26	17.06	21.45
	Data4	7.86	12.32	15.26	20.65
	Data5	8.21	12.88	15.84	20.81
	Data6	8.31	11.53	17.63	19.83
	Data7	8.55	11.64	16.34	22.84
	Data8	8.03	13.61	16.91	22.31
	Data9	7.33	11.55	16.73	22.54
	Data10	7.51	11.91	15.26	21.98
	Average	8.001	12.313	16.48	21.463
	STDEV	0.519304	0.834107	0.927458	1.16113

## Sheet: Figure 5c
Figure 5c
		Fe content (a. u.)
		Core-shell	Janus	Tetra-pods
	Data1	11.5	21.9	66.5
	Data2	15.4	13.4	57.5
	Data3	12.3	12.5	61.8
	Average	13.0667	15.9333	61.9333
	STDEV	2.05994	5.18684	4.50148

## Sheet: Figure 5e
Figure 5e		OD value at 600 nm (% of control group)
		Control	Core-shell	Janus	Tetra-pods
	Data1	97.2	85.9	72.3	2.3
	Data2	101.6	89.4	62.4	1.5
	Data3	102.9	80.8	66.4	2.8
	Average	100.567	85.3667	67.0333	2.2
	STDEV	2.98719	4.32474	4.98029	0.655744

## Sheet: Figure 5f
Figure 5f
		Lysozyme concentration (μg/mL)								Lysozyme concentration (μg/mL)
		100	200	400						100	200	400
Lysozyme	Data1	90.3	77.9	43				Janus	Data1	64.9	46.1	20.1
	Data2	81	70.1	47.8					Data2	62.4	41.2	18.9
	Data3	86.6	70.8	45.1					Data3	68.1	39.4	19.9
	Average	95.966	72.9333	45.3					Average	65.1333	42.2333	19.6333
	STDEV	4.6822	4.3154	2.4062					STDEV	2.85716	3.46757	0.64291
		Lysozyme concentration (μg/mL)								Lysozyme concentration (μg/mL)
		100	200	400						100	200	400
Core-shell	Data1	78.2	58.7	24.6				Tetra-pods	Data1	27.2	9.1	2.6
	Data2	69.9	70.2	26.8					Data2	28.5	10.8	3.4
	Data3	68.4	60.3	25.5					Data3	24.6	10.2	2.8
	Average	72.1666	63.0666	25.6333					Average	26.7666	10.0333	2.9333
	STDEV	5.278	6.229	1.10604					STDEV	1.98578	0.8621	0.416333

## Sheet: Figure 5g
Figure 5g
		Time (h)								Time (h)
		24	48	72						24	48	72
Lysozyme	Data1	0.72	1.64	1.41				Janus	Data1	0.44	0.61	1.21
	Data2	0.6	1.23	1.63					Data2	0.41	0.78	1.13
	Data3	0.86	1.18	2.13					Data3	0.51	0.52	1.66
	Average	0.726667	1.35	1.72333					Average	0.453333	0.636667	1.33333
	STDEV	0.130128	0.252389	0.368963					STDEV	0.051316	0.132035	0.285715
		Time (h)								Time (h)
		24	48	72						24	48	72
Core-shell	Data1	0.41	1.05	2.01				Tetra-pods	Data1	0.099	0.1	0.01
	Data2	0.75	1.04	2.1					Data2	0.13	0.14	0.29
	Data3	0.38	1.29	2.66					Data3	0.092	0.22	0.03
	Average	0.513333	1.12667	2.25667					Average	0.107	0.153333	0.11
	STDEV	0.205508	0.141539	0.352184					STDEV	0.0202237	0.061101	0.156205
		Time (h)
		24	48	72
Blank	Data1	1.18	2.29	3.35
	Data2	1.83	2.53	2.94
	Data3	1.73	2.86	2.9
	Average	1.58	2.56	3.06333
	STDEV	0.35	0.286182	0.249065

## Sheet: Supplementary Figure 4
Supplementary Figure 4
		number of cubes	number of particles
		2	8
		3	33
		4	57
		>4	2

## Sheet: Supplementary Figure 8
Supplementary Figure 8
					T=tetra-pods		J=Janus		C=Core@shell
			Luria-Bertani (LB)						RPMI 1640 medium with 10 % fetal bovine serum (FBS)
		Data1	Data2	Data3	Average	STDEV				Data1	Data2	Data3	Average	STDEV
	T0	906.768	954.732	971.556	944.352	33.6184			T0	1252.29	1201.64	1164.53	1206.15	44.0526
	T6	978.114	1027.22	934.663	979.997	46.3052			T6	1165.4	1264.52	1234.51	1221.48	50.8327
	T12	964.048	1038.65	995.795	999.499	37.4404			T12	1310.66	1235.61	1266.98	1271.08	37.6923
	J0	771.409	732.645	735.523	746.526	21.5976			J0	1163.47	1103.5	1113.25	1126.74	32.1785
	J6	799.126	769.263	764.325	777.572	18.8296			J6	1099.37	1116.32	1095.46	1103.72	11.089
	J12	747.823	775.625	786.544	769.998	19.9644			J12	1148.26	1162.35	1131.52	1147.38	15.4338
	C0	412.946	437.952	426.528	425.809	12.5188			C0	714.366	754.21	713.65	727.409	23.2134
	C6	437.18	416.327	419.652	424.386	11.2039			C6	734.403	721.99	735.61	730.668	7.5393
	C12	423.479	440.659	418.168	427.435	11.7557			C12	767.777	754.62	731.95	751.449	18.123
			pH=4								pH=8
		Data1	Data2	Data3	Average	STDEV				Data1	Data2	Data3	Average	STDEV
	T0	522.439	544.62	520.69	529.25	13.3398			T0	522.439	501.32	509.21	510.99	10.6713
	T6	583.849	534.61	561.31	559.923	24.6488			T6	593.849	526.45	533.64	551.313	37.0123
	T12	543.178	561.53	543.95	549.553	10.38			T12	543.178	561.66	541.68	548.839	11.1284
	J0	505.806	510.61	486.32	500.912	12.8633			J0	584.6	543.21	531.52	553.11	27.8904
	J6	447.148	521.64	510.12	492.969	40.0982			J6	614.728	574.32	564.23	584.426	26.723
	J12	559.101	523.16	506.24	529.5	26.9946			J12	589.313	566.33	571.56	575.734	12.0467
	C0	333.388	316.21	338.42	329.339	11.6454			C0	363.205	354.62	361.23	359.685	4.49628
	C6	334.525	330.65	342.56	335.912	6.07488			C6	366.82	350.68	344.65	354.05	11.4625
	C12	351.862	341.65	344.98	346.164	5.2081			C12	332.997	371.21	341.2	348.469	20.1168

## Sheet: Supplementary Figure 16
Supplementary Figure 16
		Number of cubes
		1	2	3	4	8
Side Length of PMO Cube (nm)	Data1	308	266	251	243	102
	Data2	289	255	238	247	71
	Data3	318	277	262	221	114
	Data4	301	266	268	235	95
	Data5	323	258	246	231	72
	Data6	310	256	249	237	83
	Data7	285	264	240	224	79
	Data8	294	270	260	217	91
	Data9	303	261	257	221	88
	Data10	304	266	264	228	76
	Data11	279	275	235	238	106
	Data12	306	253	246	240	108
	Data13	304	248	247	246	98
	Data14	318	263	236	237	109
	Data15	321	267	251	239	77
	Data16	301	281	257	246	82
	Data17	294	253	253	227	74
	Data18	305	255	255	230	79
	Data19	311	259	241	238	86
	Data20	289	251	237	250	91
	Average	303.15	262.2	249.65	234.75	89.05
	STDEV	12.1147	8.98888	9.87434	9.54698	13.4065

## Sheet: Supplementary Figure 26
Supplementary Figure 26
		Loading Capacity (mg/g)
		Core-shell	Janus	Tetra-pods
	Data1	53.5	116.2	126.9
	Data2	67.4	106.8	115.1
	Data3	59.3	97.2	109.2
	Average	60.0667	106.733	117.067
	STDEV	6.98164	9.50018	9.0124
